# Supplementary material for: Select forelimb muscles have evolved superfast contractile speed to support acrobatic social displays
Source: eLife. 2016 Apr 12;5:e13544. doi: 10.7554/eLife.13544 (PMC4829423; doi:10.7554/eLife.13544)
Supplement: Figure 3—source data 1. — DOI: http://dx.doi.org/10.7554/eLife.13544.007 [file elife-13544-fig3-data1.txt]

Species	Muscle	Individual	Stimulation Frequency (Hz)										
			10	20	30	40	50	60	70	80	90	100	20
BCM	PEC	1	97.74	100.00	100.00	100.00	100.00	91.66	95.44	97.11	75.20		100.00
BCM	SC	1	100.00	100.00	96.69	99.78	98.06	71.91	54.31	42.25	34.27	31.08	100.00
BCM	SH	1	100.00	100.00	90.07	100.00	36.47	44.82	42.56	21.25	8.28	10.59	99.72
BCM	PEC	2	93.55	55.04	96.55	68.46	63.55	45.68	29.06	27.94	49.99	38.31	100.00
BCM	SC	2	100.00	100.00	95.15	89.35	61.22	60.06	73.74	70.69	57.44	60.74	99.71
BCM	SH	2	93.95	100.00	100.00	89.98	81.76	39.03	41.91	50.24	54.62	42.79	100.00
BCM	PEC	3	100.00	100.00	100.00	98.98	57.28	47.13	48.35	96.86	64.22	29.10	100.00
BCM	SC	3	100.00	100.00	78.32	69.02	53.16	57.40	46.23	42.39	31.91	24.32	100.00
BCM	SH	3	100.00	95.65	97.66	93.26		69.58	33.59	53.97			
DAB	PEC	1	91.24	98.77	99.60	88.57	73.05	39.20	38.37	37.80	15.81	7.28	99.84
DAB	SC	1	100.00	100.00	96.55	82.18	33.47	44.64	26.96	32.96	33.92	35.25	100.00
DAB	SH	1	100.00	100.00	100.00	99.97	79.47	72.24	82.54	98.47	
60.24	33.14	100.00
DAB	PEC	2	94.89	96.16	82.66	100.00	67.59	54.14	43.91	47.37	41.77	25.86	96.69
DAB	SC	2	100.00	100.00	99.11	79.54	43.42	40.98	30.75	94.04	44.14	28.34	100.00
DAB	SH	2	100.00	100.00	99.46	95.57	47.69	51.09	36.83	52.45	29.10	9.39	99.00
DAB	PEC	3	100.00	92.88	62.82	43.89	26.19	17.37	13.72	16.34	9.22	7.17	97.89
DAB	SC	3	100.00	97.30	68.61	29.75	12.44	9.72	6.79	13.02	17.28	27.45	98.50
DAB	SH	3	100.00	100.00	89.93	92.23	77.67	36.69	36.42	40.37	24.41	17.39	100.00
DAB	SC	4	96.65	94.58	99.08	75.63	51.99	28.94	27.33	16.70	16.68	12.80	100.00
DAB	SH	4	100.00	100.00	100.00	99.77	85.18	58.48	51.79	68.57	69.12	62.16	100.00
GCM	PEC	1	96.24	100.00	99.62	99.61	68.64	57.54	57.42	63.51	40.81	34.65	100.00
GCM	SC	1	100.00	100.00	91.05	87.57	81.97	55.96	52.63	37.33	16.23	25.97	100.00
GCM	SH	1	100.00	100.00	84.67	67.87	100.00	68.39		74.38	99.50	55.81	85.81
GCM	PEC	2	100.00	97.17	100.00	98.25	63.35	56.04	56.74	62.57	40.11	27.22	99.85
GCM	SC	2	100.00	98.46	97.36	13.24	58.22	29.46	11.33
 	11.67	10.08	10.06	98.91
GCM	SH	2	100.00	100.00	100.00	96.96	94.88	82.69	83.73	76.08	51.99	40.63	100.00
GCM	PEC	3	100.00	100.00	100.00	100.00	86.28	65.73	66.96	81.50	62.82	37.93	100.00
GCM	SC	3	100.00	99.87	96.72	80.26	52.03	41.00	24.12	15.69	3.55	15.02	99.91
GCM	SH	3	100.00	100.00	80.52	100.00	100.00	99.70	91.09	94.03	89.48	40.36	100.00
HW	PEC	1	98.09	91.01	69.66	58.80	44.15	41.15	38.43	42.82	23.45	10.75	99.42
HW	SC	1	94.53	96.57	97.47	71.50	52.93	37.18	44.36	35.40	43.51	23.98	77.62
HW	SH	1		99.86	100.00	85.66	41.51	37.57	39.56	40.13	42.81	28.18	100.00
HW	PEC	2	96.03	94.27	91.41	97.52	91.06	60.04	52.80	58.02	41.63	16.46	90.69
HW	SC	2	100.00	100.00	97.61	99.80	64.95	46.07	47.41	62.87	58.60	28.65	100.00
HW	SH	2	92.40	78.70	67.65	36.22	24.75	18.56	11.38	11.81	11.42	12.23	91.54
HW	PEC	3	97.57	100.00	90.99	99.93	91.01	67.87		50.95	55.19	51.68	96.18
HW	SC	3	100.00	100.00	100.00	89.95	38.60	25.50	34.91	32.29	45.02	47.89	100.00
HW	SH	3	88.98	80.57	62.09	39.83	35.70	17.95	11.43	12.8
 4	14.88	12.05	90.44
RCM	PEC	1	100.00	100.00	87.90	95.91	64.79	66.95	38.67	35.91	41.87	20.14	100.00
RCM	SC	1	100.00	100.00	99.84	84.38	33.81	49.59	37.55	42.94	65.40	40.48	100.00
RCM	SH	1	100.00	100.00	97.92	100.00	76.24	51.55	77.38	75.30	70.94	43.10	100.00
RCM	PEC	2	100.00	100.00	100.00	84.27	41.26		39.32	51.28	39.41	16.60	100.00
RCM	SC	2	100.00	100.00	100.00	98.78	86.45	91.31	70.32	73.40	51.14	43.70	100.00
RCM	SH	2	100.00	100.00	100.00	100.00	100.00	100.00	90.07	75.44	61.93	49.70	100.00
RCM	PEC	3	100.00	100.00	100.00	100.00	49.23	57.98	61.58	52.17	59.67	30.69	100.00
RCM	SC	3	100.00	100.00	95.66	92.92	80.25	69.64	62.43	56.83	43.56	41.23	100.00
RCM	SH	3	100.00	100.00	100.00	100.00	100.00	100.00	100.00	65.51	56.94	63.81	100.00
